# Supplementary material for: Leukocyte Telomere Length in Patients with Multiple Sclerosis and Its Association with Clinical Phenotypes
Source: Mol Neurobiol. 2021 Feb 5;58(6):2886–96. doi: 10.1007/s12035-021-02315-y (PMC8128833; doi:10.1007/s12035-021-02315-y)
Supplement: Supplementary file 1 — (XLSX 34 kb). [file 12035_2021_2315_MOESM1_ESM.xlsx]

## Sheet: Cross-sectional
Subject	T/S ratio (baseline samples) – run 1	T/S ratio (baseline samples) – run 2	T/S ratio (baseline samples) – run 3	T/S ratio (technical replicates) – run 1	T/S ratio (technical replicates) – run 2	T/S ratio (technical replicates) – run 3	Group	Age (years)	Sex	BMI	Disease duration (years)	Relapses in previous year	EDSS at baseline	ARMSS	Previous use of DMT	Treatment	Time to first relapse (months)	Status (time to first relapse analysis)	Time to SPMS conversion (months)	Status (time to SPMS conversion analysis)	EDSS at year 1	EDSS at year 2	EDSS at year 3	EDSS at year 4	EDSS at year 5	EDSS at year 6	EDSS at year 7	EDSS at year 8	EDSS at year 9	EDSS at year 10
1	0.984104	0.845547	0.842299	0.985682	0.933118	0.96623	RRMS	48	Female	NA	3	0	1	1.03	No	Interferon-β-1b sc	120	Censored	120	Censored	1	1.5	1.5	1.5	1.5	3	2.5	2.5	2.5	3
2	0.981196	0.972967	1.03943	1.01655	0.986589	1.01314	RRMS	27	Male	NA	4	0	4	8.75	No	Interferon-β-1a sc	12	Event	33	Censored	4	4	NA	NA	NA	NA	NA	NA	NA	NA
3	0.845993	0.816261	0.823549	0.907602	0.920722	1.16978	RRMS	54	Female	24.1	6	0	4	4.85	No	Interferon-β-1a sc	10	Event	69	Event	4	4.5	4.5	4.5	4	4	4	5	6	5.5
4	0.566107	0.589364	0.634352	0.697932	0.753214	0.845526	RRMS	46	Male	NA	3	0	2.5	4.01	No	Interferon-β-1b sc	120	Censored	120	Censored	1.5	1.5	1.5	2	2	NA	2	2	2	2.5
5	1.03616	1.01225	1.0257	1.01762	1.01974	1.10501	RRMS	43	Male	NA	0	1	1.5	2.34	No	None	16	Event	120	Censored	1	2	2	2.5	2.5	2.5	2.5	2.5	2	2
6	0.571516	0.628589	0.760869	0.578103	0.62779	0.682774	RRMS	63	Female	33.7	6	0	5	4.07	No	Interferon-β-1a im	120	Censored	60	Event	5	5	5	4.5	5	4.5	7	6	6	6
7	0.737565	0.771158	0.743185	0.747542	0.802521	0.818751	RRMS	59	Female	25.8	27	0	4	4.11	No	Interferon-β-1a sc	1	Event	120	Censored	3.5	3.5	3.5	3.5	2.5	2	2	2	4	3.5
8	0.941716	0.947597	0.893052	0.960249	1.00569	0.938098	RRMS	30	Male	24.2	6	0	4.5	8.69	No	Glatiramer acetate	12	Event	88	Event	4	4	5	5	4	4	4.5	5	5.5	6
9	1.08861	1.11771	1.07476	1.067	1.13938	0.98201	RRMS	52	Female	26	3	0	4	5.14	No	Interferon-β-1b sc	120	Censored	120	Censored	3.5	4	4	3	3	4	4	4	NA	5.5
10	0.877791	0.875223	0.884698				RRMS	39	Male	20.6	11	0	4	7.27	No	Interferon-β-1a sc	23	Event	25	Event	3	3	4	3.5	3	4	4	4	4	4
11	0.716464	0.733862	0.812552				RRMS	49	Female	36.6	6	0	4	5.65	Yes	Interferon-β-1b sc	6	Event	120	Censored	4	4	4	3	3	3.5	3.5	3.5	3.5	3.5
12	0.801977	0.767492	0.75599				RRMS	50	Male	30	2	2	6	7.33	No	Interferon-β-1a sc	9	Event	20	Event	6	6	6	6	6	6.5	4	6.5	6	6
13	0.830276	0.931742	0.992256				RRMS	50	Male	26.1	7	0	7	8.85	No	Interferon-β-1b sc	95	Censored	61	Event	7	8	7.5	7.5	8.5	8.5	8	8	NA	NA
14	0.959591	0.945593	0.955486				RRMS	46	Female	26.7	3	0	1	1.16	Yes	Interferon-β-1a im	24	Event	120	Censored	1	3	3.5	4	NA	NA	5	5	NA	6
15	1.07716	1.02231	1.07175				RRMS	59	Male	NA	0	0	6.5	7.43	Yes	Glatiramer acetate	4	Event	10	Censored	NA	NA	NA	NA	NA	NA	NA	NA	NA	NA
16	0.653133	0.763647	0.645309				RRMS	50	Male	26.4	3	0	2	2.36	No	Interferon-β-1a sc	120	Censored	77	Event	1.5	3	1.5	1.5	0	3.5	3	3	3	3
17	1.05114	0.992861	1.10063				RRMS	24	Male	22.1	7	0	1.5	4.82	No	Interferon-β-1b sc	25	Event	120	Censored	1	2	1.5	1.5	1.5	1.5	1.5	1.5	1.5	NA
18	1.05044	1.1241	1.1346				RRMS	39	Female	NA	1	1	2	4.13	No	Interferon-β-1b sc	67	Event	87	Censored	3.5	2.5	3	2	2	4	2.5	NA	NA	NA
19	0.615167	0.583503	0.720207				RRMS	54	Male	26.6	7	0	1	0.68	No	None	120	Censored	120	Censored	1	1	1.5	1	1	1	1.5	2	2	2.5
20	1.10497	1.12279	1.34452				RRMS	50	Female	NA	2	0	4.5	5.92	No	Interferon-β-1a sc	109	Censored	109	Censored	4.5	4	4	4	4	4	4	NA	NA	NA
21	0.698725	0.673721	0.701067				RRMS	45	Male	NA	1	0	1	1.23	No	Interferon-β-1a sc	120	Censored	120	Censored	1	1	1	1.5	1.5	1.5	1	1	1	1
22	1.20164	1.19713	1.3921				RRMS	54	Male	25.6	9	1	2.5	2.7	No	Interferon-β-1b sc	17	Event	120	Censored	2.5	2.5	2.5	2.5	3.5	4	4	4	4	4
23	1.45127	0.789439	0.885847				RRMS	67	Female	24.4	26	0	1.5	0.47	No	Corticosteroid pulses	101	Censored	101	Censored	2	2	2.5	2.5	3.5	3.5	3.5	NA	NA	NA
24	0.635575	0.683206	0.747259				RRMS	51	Female	NA	3	0	2.5	3.11	No	Interferon-β-1b sc	99	Censored	99	Censored	4	4	4	5	5	5	4.5	NA	NA	NA
25	0.810675	0.863014	0.892969				RRMS	52	Female	35.3	0	1	1	0.78	No	Interferon-β-1b sc	5	Event	51	Censored	1	1	1	1	1	NA	NA	NA	NA	NA
26	1.12612	1.11805	1.435				RRMS	50	Male	26.1	3	0	2	2.36	No	Interferon-β-1b sc	120	Censored	120	Censored	2	2	1.5	2	2	2.5	2	2.5	2.5	3
27	0.990031	0.990428	0.991077				RRMS	54	Female	NA	17	0	1	0.68	No	None	47	Event	47	Censored	1	1	NA	NA	NA	NA	NA	NA	NA	NA
28	0.645662	0.705332	0.751954				RRMS	48	Female	40.9	3	0	4.5	6.28	No	Interferon-β-1b sc	120	Censored	19	Event	6	6.5	6.5	6	6	6.5	6.5	6	6	6.5
29	0.858568	0.901895	0.816714				RRMS	44	Male	22.1	0	0	NA	NA	No	None	45	Censored	45	Censored	3.5	4	5	6.5	NA	NA	NA	NA	NA	NA
30	0.967417	1.08726	1.00452				RRMS	47	Male	NA	21	0	3	4.64	No	Interferon-β-1b sc	92	Censored	92	Censored	3	3	3	3	3	3	3	NA	NA	NA
31	1.07235	1.03234	1.04667				RRMS	52	Male	27.1	9	2	NA	NA	No	Interferon-β-1a im	120	Censored	120	Censored	1	2	1.5	2	1.5	3	3	2	2	3
32	1.05171	1.05736	1.16092				RRMS	43	Male	NA	0	1	1	1.39	No	Interferon-β-1a im	120	Censored	120	Censored	1	1	1	1	1.5	1.5	2	2	2	NA
33	0.710832	0.17379	0.122972				RRMS	54	Female	27	3	0	1.5	1.27	No	Interferon-β-1b sc	120	Censored	119	Event	1.5	2	1.5	2	1.5	NA	2.5	3	3	3.5
34	0.815385	0.832042	0.81409				RRMS	49	Male	NA	2	0	3.5	5.01	No	Interferon-β-1b sc	78	Censored	78	Censored	4	3	3	2	2	2.5	NA	NA	NA	NA
35	0.96703	1.01874	1.05455				RRMS	57	Female	37.6	6	0	4	4.42	No	Interferon-β-1a sc	63	Event	119	Event	3	3	3	2.5	2.5	2	2	3	2.5	4
36	0.960584	0.932138	0.972354				RRMS	36	Female	25.2	5	0	1	2.08	No	Interferon-β-1b sc	67	Event	120	Censored	2	2	2	2	2	2.5	2.5	2.5	2.5	2.5
37	1.01591	0.945783	0.94851				RRMS	51	Female	19.3	19	2	2.5	3.11	No	Glatiramer acetate	53	Event	31	Event	2.5	4	4	4	5	4	4	4	4	5
38	0.885531	0.883566	1.06724				RRMS	44	Female	22.3	3	1	1	1.31	No	Interferon-β-1a sc	120	Censored	117	Event	1	1	1	1.5	1.5	1.5	1.5	1.5	1.5	3
39	1.15947	1.21589	1.37204				RRMS	26	Male	NA	0	1	5	9.12	No	Glatiramer acetate	1	Censored	1	Censored	NA	NA	NA	NA	NA	NA	NA	NA	NA	NA
40	0.961033	0.978725	1.09191				RRMS	63	Female	NA	6	0	2	1.04	No	None	28	Censored	28	Censored	2	2.5	2	NA	NA	NA	NA	NA	NA	NA
41	1.92684	1.91415	2.13881	1.99164	1.76935	1.95007	PPMS	26	Female	18.6	2	0	1.5	4.67	No	Corticosteroid pulses					NA	NA	NA	NA	NA	NA	NA	NA	NA	NA
42	0.897006	0.928124	0.948669	0.900001	0.888824	0.866923	PPMS	53	Female	NA	1	0	6	6.95	No	Corticosteroid pulses					NA	NA	NA	NA	NA	NA	NA	NA	NA	NA
43	1.04916	1.07492	1.23885	1.02079	1.03127	1.02396	PPMS	54	Female	34.2	3	0	6	6.86	No	Corticosteroid pulses					6	6.5	6.5	6.5	6.5	7	7	8	8	8
44	1.11144	1.14875	1.28441	1.02669	1.03441	1.19686	PPMS	37	Male	37.1	0	0	5.5	8.21	No	Corticosteroid pulses					6.5	6	6	NA	NA	NA	NA	NA	NA	NA
45	0.676594	0.819238	0.868208	0.791709	0.786139	0.804647	PPMS	39	Female	18.5	0	0	2	4.13	No	Interferon-β-1b sc					3	1.5	4	4	4	4	4	4	3.5	4
46	0.800019	0.896742	0.966416	0.801108	0.888108	0.775506	PPMS	62	Female	23.5	4	0	3.5	2.9	Yes	Corticosteroid pulses					3	4	2.5	5	4	3.5	4	5.5	4	4
47	0.943708	0.946473	0.960499				PPMS	43	Female	NA	0	0	NA	NA	No	Corticosteroid pulses					NA	NA	NA	NA	NA	NA	NA	NA	NA	NA
48	0.751511	0.813473	0.863751				PPMS	68	Female	25.5	0	0	3.5	2.05	No	Corticosteroid pulses					4	3	3	4	4	4	4	3.5	3.5	4.5
49	1.04524	1.01794	1.03864				PPMS	44	Male	25.4	0	0	4	6.39	No	None					4	4	4.5	3.5	NA	NA	NA	NA	NA	4
50	1.68911	1.38676	1.74465				PPMS	48	Male	30.4	13	0	7.5	9.27	Yes	Triamcinolone acetonide					8	8.5	NA	NA	NA	NA	NA	NA	NA	NA
51	0.964369	0.948701	0.9745				PPMS	46	Male	26.8	0	0	6	7.76	No	None					5	6.5	6.5	6.5	6.5	7	7	7	7	7
52	1.09962	1.069	1.13484				PPMS	34	Male	24.6	3	0	5.5	8.53	Yes	Corticosteroid pulses					6.5	6	6	6	6	6	4	4	4.5	6
53	0.723999	0.796611	0.688958				PPMS	63	Male	NA	12	NA	6.5	6.81	No	None					NA	NA	NA	NA	NA	NA	NA	NA	NA	NA
54	0.903832	0.985619	1.09802				PPMS	32	Male	21.2	0	0	3.5	7.66	No	Corticosteroid pulses					6.5	6.5	7	7.5	7	8	NA	NA	NA	NA
55	1.48314	1.66592	1.6552				PPMS	46	Female	23.2	0	0	4.5	6.56	No	None					6	5	6.5	6	6.5	6.5	6.5	6.5	6.5	NA
56	1.19092	1.29326	1.38916				PPMS	59	Male	NA	15	0	4	4.11	No	None					NA	NA	NA	NA	NA	NA	NA	NA	NA	NA
57	1.07863	1.17989	1.2706				PPMS	55	Female	22.7	3	0	4	4.68	No	Corticosteroid pulses					4	3	3	4	4	4	4	3.5	4.5	4.5
58	1.69519	1.73423	1.89908				PPMS	63	Male	21.8	1	0	6	5.32	No	Corticosteroid pulses					6	6	6	6.5	6.5	6.5	6.5	6.5	6.5	6.5
59	0.817888	0.849409	0.868285				PPMS	58	Male	27.5	3	0	5	5.1	Yes	Corticosteroid pulses					6.5	6.5	6	6	6	6.5	6.5	6	6	6
60	1.4345	1.42504	1.69716				PPMS	30	Female	25	0	0	5.5	8.95	Yes	Interferon-β-1a sc					NA	NA	NA	NA	NA	NA	NA	NA	NA	NA
61	0.681073	0.752328	0.938255	0.643629	0.738688	0.73772	Healthy	25	Female
62	1.05774	1.01758	1.23639	1.14259	1.15635	1.2578	Healthy	54	Male
63	1.01238	0.991255	1.07041	0.731799	0.847662	0.851925	Healthy	28	Male
64	1.34298	1.37122	1.46764	1.29003	1.30006	1.56627	Healthy	50	Female
65	0.978408	1.04085	1.07804	0.879422	1.33012	0.940864	Healthy	20	Female
66	0.927224	0.951224	0.956955	0.914871	1.03529	1.18632	Healthy	72	Male
67	0.727264	0.832311	0.927475	0.779771	0.846171	0.878054	Healthy	22	Female
68	0.758714	0.630385	0.876656	0.67055	0.677113	0.717746	Healthy	74	Female
69	0.720419	0.783407	0.936148	0.700816	0.734382	0.821031	Healthy	46	Male
70	1.05768	1.08865	1.01671	1.02806	1.07946	1.1404	Healthy	52	Male
71	1.00137	1.01388	0.944365	1.04165	1.02766	1.14517	Healthy	56	Male
72	0.741346	0.767795	0.665561	0.751585	0.771175	0.921212	Healthy	54	Female
73	1.06701	1.03205	1.02323	1.08246	1.02204	1.18867	Healthy	52	Female
74	0.603039	0.628185	0.611167	0.57527	0.689886	0.703691	Healthy	67	Male
75	1.09936	1.01891	1.12154	1.21971	1.14208	1.15877	Healthy	54	Female
76	0.858798	0.926286	0.965578				Healthy	47	Female
77	0.88051	0.908588	0.94667				Healthy	51	Female
78	1.30696	1.34653	1.341				Healthy	54	Female
79	1.62622	1.64136	1.69835				Healthy	24	Female
80	2.12583	0.965474	0.854576				Healthy	66	Female
81	1.30836	1.23373	1.41848				Healthy	50	Female
82	1.69843	1.78927	1.86725				Healthy	36	Male
83	0.71531	0.886317	0.956796				Healthy	19	Female
84	1.37332	1.40508	1.57557				Healthy	18	Female
85	1.40443	1.51693	1.66575				Healthy	55	Female
86	1.69653	1.65747	1.78698				Healthy	37	Male
87	1.16813	1.25976	1.30284				Healthy	72	Male
88	2.33805	2.13932	2.43601				Healthy	48	Female
89	1.03663	1.11963	1.09531				Healthy	54	Female
90	1.15918	1.16303	1.29374				Healthy	47	Male
91	0.961548	3.8456	0.188727				Healthy	54	Male
92	0.985846	0.562057	0.372898				Healthy	56	Female
93	0.716904	0.793812	0.999127				Healthy	53	Male
94	0.547529	0.578188	0.728685				Healthy	65	Male
95	0.919952	0.64234	0.18822				Healthy	43	Male
96	1.1986	1.16685	1.29964				Healthy	38	Female
97	1.27575	1.41749	1.69535				Healthy	18	Female
98	1.10984	1.06998	1.27539				Healthy	37	Male
99	1.50384	1.84226	1.93203				Healthy	54	Male
100	1.05515	1.13303	1.05406				Healthy	70	Male
101	1.80363	1.74088	1.75988				Healthy	41	Male
102	1.08784	1.13239	1.06285				Healthy	43	Female
103	0.782052	0.735852	0.681034				Healthy	73	Male
104	1.01382	1.00637	0.998917				Healthy	24	Male
105	0.744466	0.723016	0.878744				Healthy	71	Male
106	0.866982	0.831805	0.364861				Healthy	47	Male
107	1.15076	1.13705	1.32259				Healthy	51	Female
108	1.4561	1.46533	1.51965				Healthy	51	Male
109	1.10375	1.11414	1.18557				Healthy	50	Male
110	1.25635	1.32779	1.03244				Healthy	47	Male
111	0.864728	0.89201	0.883359				Healthy	23	Female
112	0.872422	0.866562	0.897549				Healthy	64	Female
113	0.913496	0.903466	0.966452				Healthy	57	Male
114	0.616682	0.70882	0.715692				Healthy	67	Female
115	1.085	1.08805	1.25821				Healthy	27	Male
116	1.03838	1.03036	1.48219				Healthy	41	Female
117	1.20343	1.27363	1.51107				Healthy	49	Male
118	1.09814	1.29949	1.30846				Healthy	45	Male
119	1.13382	1.20529	1.28793				Healthy	60	Female
120	0.698058	0.733396	0.762494				Healthy	60	Female

## Sheet: Longitudinal
Subject	T/S ratio (baseline) – run 1	T/S ratio (baseline) – run 2	T/S ratio (baseline) – run 3	T/S ratio (follow-up) – run 1	T/S ratio (follow-up) – run 2	T/S ratio (follow-up) – run 3	Follow-up time point (years after baseline)
8	1.03162	0.975544	0.953331	0.842012	0.800883	0.689024	15.6
10	1.00252	1.03082	0.913523	0.867685	0.735141	0.71217	15.2
12	0.907047	0.84757	0.737467	0.558693	0.723883	0.690777	15.4
28	0.681566	0.674535	0.634864	0.560321	0.63766	0.620883	15.7
31	0.991083	1.11417	1.06015	0.790418	0.786003	0.799093	12.1
35	1.13544	1.1542	1.05086	0.724186	0.71864	0.686102	15.3
46	0.686553	0.815185	0.852127	0.81313	0.726841	0.672795	13.6
48	0.804185	0.843461	0.837229	0.593039	0.596262	0.547128	11.4
49	0.957487	1.17097	1.04564	0.927477	0.970476	0.719632	15.5
52	1.20057	1.20456	1.12168	1.0548	1.0596	0.954402	14

## Sheet: Description
Online Resource 1: The full datasets underlying the reported findings
Journal: Molecular Neurobiology
Title: Leukocyte telomere length in patients with multiple sclerosis and its association with clinical phenotypes
Authors: Hecker M, Fitzner B, Jäger K, Bühring J, Schwartz M, Hartmann A, Walter M, Zettl UK
Correspondence: Dr. Michael Hecker, Rostock University Medical Center, Department of Neurology, Rostock, Germany; michael.hecker@rocketmail.com
